# Supplementary material for: Examining Management and Employees’ Perceptions of Occupational Heat Exposure and the Effectiveness of a Heat Stress Prevention Intervention on Safety and Well-Being among Natural Gas Construction Workers: A Qualitative Field-Based Study
Source: Int J Environ Res Public Health. 2024 Sep 21;21(9):1255. doi: 10.3390/ijerph21091255 (PMC11432089; doi:10.3390/ijerph21091255)
Supplement: Supplementary file 1 [file ijerph-21-01255-s001.zip]

Archive with 1 entries (1 files):
- ijerph-3185376-supplementary.pdf
